# Supplementary material for: Comparative mitogenomic analysis provides evolutionary insights into Formica (Hymenoptera: Formicidae)
Source: PLoS One. 2024 Jun 10;19(6):e0302371. doi: 10.1371/journal.pone.0302371 (PMC11164359; doi:10.1371/journal.pone.0302371)
Supplement: S5 Table — (XLSX) [file pone.0302371.s008.xlsx]

## Sheet: Sheet1
Table S5. Codon usage for the 13 mitochondrial protein-coding genes of 12 Formica species.RSCU: Relative synonymous codon usage.
AA	Codon	Formica candida				Formica sinae				Formica selysi				Formica fusca				Formica rufa				Formica glauca				Formica podzolica				Formica neogagates				Formica moki				Formica sp.DM656				Formica sp.DM658				Formica sp.DM659
		Count	%	RSCU		Count	%	RSCU		Count	%	RSCU		Count	%	RSCU		Count	%	RSCU		Count	%	RSCU		Count	%	RSCU		Count	%	RSCU		Count	%	RSCU		Count	%	RSCU		Count	%	RSCU		Count	%	RSCU
F	UUU	367	9.90019	1.82		363	9.78964	1.8		361	9.73308	1.78		367	9.89485	1.83		354	9.53664	1.76		370	9.9865	1.82		361	9.73308	1.79		355	9.57389	1.79		344	9.27224	1.72		314	9.59071	1.84		373	10.062	1.82		320	9.50119	1.83
F	UUC	37	0.998112	0.18		41	1.10572	0.2		44	1.1863	0.22		35	0.943651	0.17		49	1.32004	0.24		36	0.97166	0.18		43	1.15934	0.21		41	1.10572	0.21		56	1.50943	0.28		28	0.855223	0.16		36	0.971136	0.18		30	0.890736	0.17
L	UUA	439	11.8425	4.72		431	11.6235	4.59		435	11.7282	4.65		438	11.8091	4.68		435	11.7188	4.7		438	11.8219	4.71		444	11.9709	4.73		431	11.6235	4.62		413	11.1321	4.4		384	11.7288	4.7		434	11.7076	4.68		390	11.5796	4.68
L	UUG	25	0.6744	0.27		27	0.728155	0.29		23	0.620113	0.25		21	0.56619	0.22		23	0.619612	0.25		26	0.701754	0.28		15	0.404422	0.16		27	0.728155	0.29		31	0.83558	0.33		27	0.824679	0.33		25	0.6744	0.27		27	0.801663	0.32
L	CUU	58	1.56461	0.62		58	1.56419	0.62		56	1.50984	0.6		55	1.48288	0.59		57	1.53556	0.62		57	1.53846	0.61		53	1.42896	0.56		54	1.45631	0.58		59	1.5903	0.63		48	1.4661	0.59		55	1.48368	0.59		50	1.48456	0.6
L	CUC	2	0.053952	0.02		10	0.269687	0.11		6	0.161769	0.06		7	0.18873	0.07		4	0.107759	0.04		9	0.242915	0.1		8	0.215692	0.09		6	0.161812	0.06		5	0.134771	0.05		6	0.183262	0.07		9	0.242784	0.1		7	0.207838	0.08
L	CUA	33	0.890208	0.35		35	0.943905	0.37		40	1.07846	0.43		41	1.10542	0.44		36	0.969828	0.39		27	0.728745	0.29		42	1.13238	0.45		40	1.07875	0.43		52	1.40162	0.55		25	0.763592	0.31		32	0.863232	0.35		26	0.771971	0.31
L	CUG	1	0.026976	0.01		3	0.0809061	0.03		1	0.0269614	0.01		0	0	0		0	0	0		1	0.0269906	0.01		1	0.0269614	0.01		2	0.0539374	0.02		3	0.0808625	0.03		0	0	0		1	0.026976	0.01		0	0	0
I	AUU	438	11.8155	1.8		461	12.4326	1.85		453	12.2135	1.83		452	12.1866	1.83		446	12.0151	1.77		461	12.4426	1.84		455	12.2675	1.82		447	12.055	1.79		446	12.0216	1.81		401	12.248	1.84		459	12.382	1.83		412	12.2328	1.84
I	AUC	50	1.3488	0.2		37	0.997843	0.15		43	1.15934	0.17		43	1.15934	0.17		57	1.53556	0.23		41	1.10661	0.16		44	1.1863	0.18		52	1.40237	0.21		48	1.2938	0.19		36	1.09957	0.16		42	1.13299	0.17		37	1.09857	0.16
M	AUA	316	8.52441	1.9		312	8.41424	1.86		304	8.19628	1.88		311	8.38501	1.89		298	8.02802	1.81		311	8.39406	1.86		301	8.11539	1.85		308	8.30636	1.83		309	8.32884	1.87		268	8.18571	1.83		309	8.33558	1.84		277	8.22447	1.83
M	AUG	17	0.458592	0.1		24	0.647249	0.14		20	0.539229	0.12		18	0.485306	0.11		31	0.835129	0.19		24	0.647773	0.14		24	0.647075	0.15		29	0.782093	0.17		21	0.566038	0.13		25	0.763592	0.17		26	0.701376	0.16		26	0.771971	0.17
V	GUU	62	1.67251	2.08		43	1.15965	1.56		55	1.48288	1.9		55	1.48288	1.9		52	1.40086	1.76		48	1.29555	1.81		49	1.32111	1.72		51	1.3754	1.77		52	1.40162	1.79		44	1.34392	1.74		46	1.2409	1.74		44	1.30641	1.71
V	GUC	0	0	0		6	0.161812	0.22		3	0.0808843	0.1		4	0.107846	0.14		4	0.107759	0.14		1	0.0269906	0.04		4	0.107846	0.14		5	0.134844	0.17		7	0.188679	0.24		2	0.0610874	0.08		2	0.053952	0.08		2	0.0593824	0.08
V	GUA	53	1.42973	1.78		52	1.40237	1.89		54	1.45592	1.86		53	1.42896	1.83		57	1.53556	1.93		50	1.34953	1.89		56	1.50984	1.96		53	1.42934	1.84		54	1.45553	1.86		50	1.52718	1.98		52	1.40275	1.96		52	1.54394	2.02
V	GUG	4	0.107904	0.13		9	0.242718	0.33		4	0.107846	0.14		4	0.107846	0.14		5	0.134698	0.17		7	0.188934	0.26		5	0.134807	0.18		6	0.161812	0.21		3	0.0808625	0.1		5	0.152718	0.2		6	0.161856	0.23		5	0.148456	0.19
S	UCU	117	3.15619	2.59		117	3.15534	2.59		121	3.26233	2.67		120	3.23537	2.66		113	3.04418	2.54		119	3.21188	2.64		122	3.2893	2.73		117	3.15534	2.62		123	3.31536	2.75		101	3.08491	2.51		123	3.31805	2.74		107	3.17696	2.59
S	UCC	9	0.242784	0.2		19	0.512406	0.42		13	0.350499	0.29		15	0.404422	0.33		17	0.457974	0.38		16	0.431849	0.36		13	0.350499	0.29		15	0.404531	0.34		16	0.431267	0.36		15	0.458155	0.37		12	0.323712	0.27		14	0.415677	0.34
S	UCA	122	3.29107	2.7		113	3.04746	2.5		118	3.18145	2.6		115	3.10057	2.55		118	3.17888	2.65		114	3.07692	2.53		113	3.04664	2.53		116	3.12837	2.6		109	2.93801	2.44		102	3.11546	2.53		115	3.10224	2.56		105	3.11758	2.54
S	UCG	4	0.107904	0.09		5	0.134844	0.11		2	0.0539229	0.04		3	0.0808843	0.07		4	0.107759	0.09		3	0.0809717	0.07		4	0.107846	0.09		5	0.134844	0.11		4	0.107817	0.09		2	0.0610874	0.05		2	0.053952	0.04		2	0.0593824	0.05
P	CCU	60	1.61856	2.16		56	1.51025	2.02		62	1.67161	2.19		61	1.64465	2.18		61	1.64332	2.16		64	1.7274	2.27		65	1.75249	2.32		58	1.56419	2.04		60	1.61725	2.12		54	1.64936	2.16		61	1.64554	2.18		55	1.63302	2.12
P	CCC	15	0.40464	0.54		15	0.404531	0.54		14	0.37746	0.5		14	0.37746	0.5		15	0.404095	0.53		13	0.350877	0.46		14	0.37746	0.5		14	0.377562	0.49		17	0.458221	0.6		12	0.366524	0.48		14	0.377664	0.5		13	0.385986	0.5
P	CCA	34	0.917184	1.23		37	0.997843	1.33		33	0.889728	1.17		35	0.943651	1.25		34	0.915948	1.2		35	0.944669	1.24		31	0.835805	1.11		40	1.07875	1.4		35	0.943396	1.24		31	0.946854	1.24		35	0.94416	1.25		33	0.97981	1.27
P	CCG	2	0.053952	0.07		3	0.0809061	0.11		4	0.107846	0.14		2	0.0539229	0.07		3	0.080819	0.11		1	0.0269906	0.04		2	0.0539229	0.07		2	0.0539374	0.07		1	0.0269542	0.04		3	0.091631	0.12		2	0.053952	0.07		3	0.0890736	0.12
T	ACU	60	1.61856	2.02		56	1.51025	1.98		57	1.5368	1.98		56	1.50984	1.93		56	1.50862	1.95		56	1.51147	1.95		59	1.59073	2		58	1.56419	1.92		52	1.40162	1.78		51	1.55773	1.94		56	1.51066	1.9		52	1.54394	1.94
T	ACC	8	0.215808	0.27		7	0.188781	0.25		9	0.242653	0.31		9	0.242653	0.31		11	0.296336	0.38		7	0.188934	0.24		10	0.269614	0.34		13	0.350593	0.43		14	0.377358	0.48		8	0.244349	0.3		9	0.242784	0.31		8	0.23753	0.3
T	ACA	46	1.2409	1.55		44	1.18662	1.56		46	1.24023	1.6		47	1.26719	1.62		45	1.21228	1.57		49	1.32254	1.7		46	1.24023	1.56		44	1.18662	1.45		50	1.34771	1.71		43	1.31338	1.64		51	1.37578	1.73		44	1.30641	1.64
T	ACG	5	0.13488	0.17		6	0.161812	0.21		3	0.0808843	0.1		4	0.107846	0.14		3	0.080819	0.1		3	0.0809717	0.1		3	0.0808843	0.1		6	0.161812	0.2		1	0.0269542	0.03		3	0.091631	0.11		2	0.053952	0.07		3	0.0890736	0.11
A	GCU	42	1.13299	2.24		41	1.10572	2.22		48	1.29415	2.49		44	1.1863	2.32		39	1.05065	2.05		38	1.02564	2.05		46	1.24023	2.49		39	1.05178	2.14		42	1.13208	2.24		36	1.09957	2.15		40	1.07904	2.16		38	1.12827	2.14
A	GCC	2	0.053952	0.11		7	0.188781	0.38		5	0.134807	0.26		4	0.107846	0.21		7	0.188578	0.37		9	0.242915	0.49		4	0.107846	0.22		6	0.161812	0.33		5	0.134771	0.27		7	0.213806	0.42		7	0.188832	0.38		8	0.23753	0.45
A	GCA	29	0.782304	1.55		25	0.674218	1.35		24	0.647075	1.25		28	0.75492	1.47		27	0.727371	1.42		25	0.674764	1.35		21	0.56619	1.14		28	0.755124	1.53		25	0.673854	1.33		23	0.702505	1.37		26	0.701376	1.41		24	0.712589	1.35
A	GCG	2	0.053952	0.11		1	0.0269687	0.05		0	0	0		0	0	0		3	0.080819	0.16		2	0.0539811	0.11		3	0.0808843	0.16		0	0	0		3	0.0808625	0.16		1	0.0305437	0.06		1	0.026976	0.05		1	0.0296912	0.06
Y	UAU	191	5.15241	1.79		183	4.93528	1.79		199	5.36533	1.84		199	5.36533	1.84		194	5.22629	1.8		188	5.07422	1.8		194	5.23052	1.8		184	4.96224	1.74		184	4.95957	1.73		168	5.13134	1.8		186	5.01753	1.79		171	5.0772	1.79
Y	UAC	23	0.620448	0.21		22	0.593312	0.21		17	0.458345	0.16		17	0.458345	0.16		22	0.592672	0.2		21	0.566802	0.2		21	0.56619	0.2		28	0.755124	0.26		29	0.781671	0.27		19	0.58033	0.2		22	0.593472	0.21		20	0.593824	0.21
H	CAU	55	1.48368	1.67		52	1.40237	1.58		55	1.48288	1.69		58	1.56376	1.78		54	1.45474	1.61		50	1.34953	1.54		58	1.56376	1.78		57	1.53722	1.63		55	1.48248	1.69		47	1.43555	1.54		49	1.32182	1.51		47	1.39549	1.49
H	CAC	11	0.296736	0.33		14	0.377562	0.42		10	0.269614	0.31		7	0.18873	0.22		13	0.350216	0.39		15	0.404858	0.46		7	0.18873	0.22		13	0.350593	0.37		10	0.269542	0.31		14	0.427611	0.46		16	0.431616	0.49		16	0.475059	0.51
Q	CAA	46	1.2409	1.88		47	1.26753	1.88		46	1.24023	1.84		46	1.24023	1.84		41	1.10453	1.71		46	1.24157	1.84		46	1.24023	1.8		42	1.13269	1.79		43	1.15903	1.79		43	1.31338	1.87		48	1.29485	1.92		44	1.30641	1.87
Q	CAG	3	0.080928	0.12		3	0.0809061	0.12		4	0.107846	0.16		4	0.107846	0.16		7	0.188578	0.29		4	0.107962	0.16		5	0.134807	0.2		5	0.134844	0.21		5	0.134771	0.21		3	0.091631	0.13		2	0.053952	0.08		3	0.0890736	0.13
N	AAU	229	6.1775	1.91		222	5.98706	1.8		230	6.20113	1.92		230	6.20113	1.92		226	6.08836	1.88		220	5.93792	1.81		232	6.25506	1.93		209	5.63646	1.76		220	5.92992	1.8		185	5.65058	1.84		222	5.98867	1.82		192	5.70071	1.84
N	AAC	11	0.296736	0.09		24	0.647249	0.2		9	0.242653	0.08		9	0.242653	0.08		14	0.377155	0.12		23	0.620783	0.19		9	0.242653	0.07		29	0.782093	0.24		25	0.673854	0.2		16	0.488699	0.16		22	0.593472	0.18		17	0.504751	0.16
K	AAA	117	3.15619	1.84		116	3.12837	1.84		117	3.15449	1.86		115	3.10057	1.83		119	3.20582	1.84		116	3.1309	1.86		113	3.04664	1.82		116	3.12837	1.84		112	3.01887	1.81		100	3.05437	1.83		115	3.10224	1.84		102	3.0285	1.84
K	AAG	10	0.26976	0.16		10	0.269687	0.16		9	0.242653	0.14		11	0.296576	0.17		10	0.269397	0.16		9	0.242915	0.14		11	0.296576	0.18		10	0.269687	0.16		12	0.32345	0.19		9	0.274893	0.17		10	0.26976	0.16		9	0.267221	0.16
D	GAU	59	1.59158	1.87		46	1.24056	1.48		56	1.50984	1.75		56	1.50984	1.75		53	1.4278	1.68		51	1.37652	1.65		56	1.50984	1.72		54	1.45631	1.64		55	1.48248	1.69		49	1.49664	1.72		52	1.40275	1.68		50	1.48456	1.67
D	GAC	4	0.107904	0.13		16	0.431499	0.52		8	0.215692	0.25		8	0.215692	0.25		10	0.269397	0.32		11	0.296896	0.35		9	0.242653	0.28		12	0.323625	0.36		10	0.269542	0.31		8	0.244349	0.28		10	0.26976	0.32		10	0.296912	0.33
E	GAA	64	1.72646	1.64		67	1.8069	1.72		63	1.69857	1.62		63	1.69857	1.62		64	1.72414	1.68		66	1.78138	1.69		63	1.69857	1.62		62	1.67206	1.61		62	1.67116	1.57		63	1.92425	1.68		65	1.75344	1.67		64	1.90024	1.68
E	GAG	14	0.377664	0.36		11	0.296656	0.28		15	0.404422	0.38		15	0.404422	0.38		12	0.323276	0.32		12	0.323887	0.31		15	0.404422	0.38		15	0.404531	0.39		17	0.458221	0.43		12	0.366524	0.32		13	0.350688	0.33		12	0.356295	0.32
C	UGU	33	0.890208	1.83		36	0.970874	1.95		34	0.916689	1.89		34	0.916689	1.89		32	0.862069	1.78		34	0.917679	1.89		36	0.970612	1.95		31	0.83603	1.82		33	0.889488	1.89		30	0.91631	1.88		34	0.917184	1.89		30	0.890736	1.88
C	UGC	3	0.080928	0.17		1	0.0269687	0.05		2	0.0539229	0.11		2	0.0539229	0.11		4	0.107759	0.22		2	0.0539811	0.11		1	0.0269614	0.05		3	0.0809061	0.18		2	0.0539084	0.11		2	0.0610874	0.13		2	0.053952	0.11		2	0.0593824	0.13
W	UGA	80	2.15808	1.95		76	2.04962	1.85		79	2.12995	1.9		78	2.10299	1.88		82	2.20905	1.98		76	2.05128	1.85		77	2.07603	1.9		76	2.04962	1.85		74	1.99461	1.78		68	2.07697	1.86		76	2.05018	1.83		70	2.07838	1.87
W	UGG	2	0.053952	0.05		6	0.161812	0.15		4	0.107846	0.1		5	0.134807	0.12		1	0.0269397	0.02		6	0.161943	0.15		4	0.107846	0.1		6	0.161812	0.15		9	0.242588	0.22		5	0.152718	0.14		7	0.188832	0.17		5	0.148456	0.13
R	CGU	12	0.323712	1.14		15	0.404531	1.4		13	0.350499	1.24		12	0.323537	1.14		12	0.323276	1.12		15	0.404858	1.4		12	0.323537	1.14		10	0.269687	0.95		9	0.242588	0.86		15	0.458155	1.43		15	0.40464	1.4		16	0.475059	1.45
R	CGC	1	0.026976	0.1		1	0.0269687	0.09		1	0.0269614	0.1		2	0.0539229	0.19		1	0.0269397	0.09		0	0	0		1	0.0269614	0.1		0	0	0		1	0.0269542	0.1		0	0	0		0	0	0		0	0	0
R	CGA	29	0.782304	2.76		23	0.62028	2.14		27	0.727959	2.57		27	0.727959	2.57		26	0.700431	2.42		24	0.647773	2.23		29	0.781882	2.76		30	0.809061	2.86		29	0.781671	2.76		22	0.671961	2.1		24	0.647424	2.23		23	0.682898	2.09
R	CGG	0	0	0		4	0.107875	0.37		1	0.0269614	0.1		1	0.0269614	0.1		4	0.107759	0.37		4	0.107962	0.37		0	0	0		2	0.0539374	0.19		3	0.0808625	0.29		5	0.152718	0.48		4	0.107904	0.37		5	0.148456	0.45
S	AGU	16	0.431616	0.35		20	0.539374	0.44		19	0.512267	0.42		18	0.485306	0.4		16	0.431034	0.36		19	0.512821	0.42		15	0.404422	0.34		20	0.539374	0.45		21	0.566038	0.47		18	0.549786	0.45		19	0.512544	0.42		19	0.564133	0.46
S	AGC	2	0.053952	0.04		2	0.0539374	0.04		2	0.0539229	0.04		1	0.0269614	0.02		3	0.080819	0.07		0	0	0		1	0.0269614	0.02		2	0.0539374	0.04		3	0.0808625	0.07		1	0.0305437	0.02		1	0.026976	0.02		1	0.0296912	0.02
S	AGA	82	2.21203	1.82		72	1.94175	1.6		78	2.10299	1.72		80	2.15692	1.77		69	1.85884	1.55		76	2.05128	1.69		75	2.02211	1.68		71	1.91478	1.59		74	1.99461	1.65		71	2.1686	1.76		75	2.0232	1.67		71	2.10808	1.72
S	AGG	9	0.242784	0.2		13	0.350593	0.29		10	0.269614	0.22		9	0.242653	0.2		16	0.431034	0.36		13	0.350877	0.29		15	0.404422	0.34		11	0.296656	0.25		8	0.215633	0.18		12	0.366524	0.3		12	0.323712	0.27		12	0.356295	0.29
G	GGU	38	1.02509	1.07		29	0.782093	0.82		41	1.10542	1.17		39	1.0515	1.11		42	1.13147	1.17		31	0.836707	0.87		33	0.889728	0.92		30	0.809061	0.85		30	0.808625	0.83		25	0.763592	0.75		29	0.782304	0.81		27	0.801663	0.76
G	GGC	7	0.188832	0.2		4	0.107875	0.11		5	0.134807	0.14		5	0.134807	0.14		3	0.080819	0.08		4	0.107962	0.11		5	0.134807	0.14		9	0.242718	0.25		9	0.242588	0.25		5	0.152718	0.15		4	0.107904	0.11		5	0.148456	0.14
G	GGA	77	2.07715	2.17		91	2.45415	2.56		82	2.21084	2.34		84	2.26476	2.38		83	2.23599	2.32		93	2.51012	2.6		88	2.37261	2.46		78	2.10356	2.2		94	2.53369	2.59		86	2.62676	2.57		92	2.48179	2.57		91	2.7019	2.56
G	GGG	20	0.53952	0.56		18	0.485437	0.51		12	0.323537	0.34		13	0.350499	0.37		15	0.404095	0.42		15	0.404858	0.42		17	0.458345	0.48		25	0.674218	0.7		12	0.32345	0.33		18	0.549786	0.54		18	0.485568	0.5		19	0.564133	0.54
		3707				3708				3709				3709				3712				3705				3709				3708				3710				3274				3707				3368
